# Supplementary material for: Using GAM functions and Markov-Switching models in an evaluation framework to assess countries’ performance in controlling the COVID-19 pandemic
Source: BMC Public Health. 2021 Nov 27;21:2173. doi: 10.1186/s12889-021-11891-6 (PMC8626735; doi:10.1186/s12889-021-11891-6)
Supplement: Supplementary file 1 — Additional file 1 Script1. [file 12889_2021_11891_MOESM1_ESM.r]

library(dplyr); library(tidycovid19); library(mgcv); library(spatialEco); library(stringr)
library(Metrics); library(matrixStats); library(MSwM); library(MSGARCH)

#Setup----
check=T
while(check)
{DF=try(as.data.frame(download_jhu_csse_covid19_data(silent = T, cached = F)))
if(class(DF)=="data.frame") check=F
};rm(check)

delay=5
k_days=50
paises=unique(DF$country); codigo=unique(DF$iso3c)
tabela_coeficientes = as.data.frame(matrix(NA,length(paises),40))
rownames(tabela_coeficientes)=paises; 
colnames(tabela_coeficientes)=c("GAM_Asym_confirmed","GAM_Infl_confirmed","RRSE_GAM_confirmed","GAM_Asym_deaths","GAM_Infl_deaths","RRSE_GAM_deaths",
                                "Nº_days_confirmed","Nº_days_deaths","Trend_confirmed","Trend_deaths","Confirmed_dev_expl","Deaths_dev_expl",
                                "MSconfirmedLow","MSconfirmedHigh","MSconfirmedPLow","MSconfirmedPHigh", "MSdeathsLow","MSdeathsHigh","MSdeathsPLow","MSdeathsPHigh",
                                "MSconfirmedstatus","MSdeathsstatus","MSgarchconfirmedLow","MSgarchconfirmedHigh","MSgarchconfirmedPLow","MSgarchconfirmedPHigh",
                                "MSgarchdeathsLow","MSgarchdeathsHigh","MSgarchdeathsPLow","MSgarchdeathsPHigh","MSgarchconfirmedstatus","MSgarchdeathsstatus","BestModelconfirmed","BestModeldeaths",
                                "MSWconfirmed_check","MSWdeaths_check","MSGconfirmed_check","MSGdeaths_check","MSgarchmodelconfirmed","MSgarchmodeldeaths")
tabela_coeficientes$paises=rownames(tabela_coeficientes)
tabela_coeficientes$codigo=codigo
continents="Asia,Africa,Europe,Europe,Asia,South America,Asia,Central America,Oceania,Europe,Asia,Africa,Europe,Africa,Africa,Asia,Europe,Asia,Central America,Europe,Europe,Central America,South America,South America,Central America,Asia,Asia,Africa,Africa,North America,Europe,South America,Asia,Africa,Africa,Africa,Africa,South America,Africa,Africa,Central America,Central America,Europe,Europe,Europe,Africa,Central America,Europe,Central America,Africa,South America,Africa,Africa,Europe,Europe,Africa,Europe,Oceania,Europe,Africa,Europe,Europe,Africa,Africa,Africa,Africa,Africa,Europe,Central America,Central America,South America,Central America,Europe,Central America,Europe,Asia,Asia,Europe,Asia,Asia,Europe,Asia,Europe,Central America,Asia,Asia,Asia,Africa,Asia,Asia,Oceania,Central America,Asia,Asia,Asia,Asia,Africa,Africa,Central America,Europe,Asia,Africa,Europe,Europe,Europe,Asia,Europe,Europe,Africa,Africa,North America,Oceania,Europe,Africa,Europe,Asia,Europe,Asia,Africa,Africa,Africa,Africa,Asia,Africa,Africa,Africa,Central America,Europe,Europe,Asia,Oceania,Asia,Asia,Central America,South America,Asia,Oceania,Oceania,Europe,Europe,South America,Asia,Asia,Europe,Europe,Africa,Asia,Africa,Africa,Asia,Oceania,Africa,Central America,Europe,Africa,Europe,Africa,Africa,South America,Europe,Europe,Europe,Africa,Africa,Asia,Africa,Africa,Asia,Asia,Oceania,Central America,Africa,Europe,Asia,Africa,Africa,Europe,South America,North America,Asia,Europe,Central America,South America,Asia,Oceania,Oceania,Asia,Africa,Africa,Africa"
tabela_coeficientes$continent=str_split(continents,pattern = ",")%>%unlist()
rm(continents)
modelo = c("sARCH","sGARCH","tGARCH","eGARCH","gjrGARCH") 
distribuicao = c("norm","std","ged","snorm","sstd","sged")

#tabela_coeficientes = tabela_coeficientes %>% filter(continent=="Europe")
#paises=tabela_coeficientes$paises

for(i in 1:length(paises))
{
 BDconfirmed=DF %>% filter((country==paises[i])&(confirmed>0)&date<as.Date("2021-09-16")) %>% select(confirmed)
 tabela_coeficientes[i,1]=BDconfirmed$confirmed %>% last()
 tabela_coeficientes[i,7]=nrow(BDconfirmed)
  if (nrow(BDconfirmed)>60)
   {
    for(j in 1:(nrow(BDconfirmed)-1)){
      if(BDconfirmed[j+1,1]<BDconfirmed[j,1]) BDconfirmed[j+1,1]=BDconfirmed[j,1]}
    BDconfirmed$ID=seq(1,nrow(BDconfirmed),1)
    modelo.gam.confirmed=try(gam(confirmed ~ s(ID,k=100), data = BDconfirmed,method='REML'))
   if(!is.character(modelo.gam.confirmed))
    {
      modelo.gam.diff=gam(diff(BDconfirmed$confirmed) ~ s(as.numeric(na.omit(lag(BDconfirmed$ID))),k=k_days),method = 'REML',family=poisson)
      maxmin=local.min.max(modelo.gam.diff$fitted.values,dev=median,plot = F)
      tabela_coeficientes[i,2]=max(purrr::map_int(unique(maxmin$maxima), function (x) which(modelo.gam.diff$fitted.values==x)[1]))+1
      tabela_coeficientes[i,3]=rrse(BDconfirmed$confirmed,modelo.gam.confirmed$fitted.values)
      tabela_coeficientes[i,9]=if(tabela_coeficientes[i,2]>=tabela_coeficientes[i,7]) 1 else 2
      tabela_coeficientes[i,11]=summary(modelo.gam.diff)$dev.expl
      
      #MSwM confirmed
      residuosp_confirmed=scale(modelo.gam.confirmed$residuals)
      modelo_LM_confirmed=lm(residuosp_confirmed[,1] ~ 1)
      continua=T
      while(continua){
       MS_confirmed = try(msmFit(modelo_LM_confirmed, k=2, sw=c(T,T), p=0))
       if (class(MS_confirmed)!="try-error") continua=F}
      aux_confirmed=MS_confirmed@std;mattrans_confirmed= diag(MS_confirmed@transMat)
      regime_confirmed=MS_confirmed@Fit@smoProb
      if(aux_confirmed[1]>aux_confirmed[2]){
       tabela_coeficientes[i,13:14]=aux_confirmed[2:1]
       tabela_coeficientes[i,15:16]=mattrans_confirmed[2:1]
       regime_confirmed=regime_confirmed[,2:1]
       tabela_coeficientes[i,21]=if(regime_confirmed[nrow(regime_confirmed),1]>regime_confirmed[nrow(regime_confirmed),2]) 1 else 2  
      }else{
        tabela_coeficientes[i,13:14]=aux_confirmed
        tabela_coeficientes[i,15:16]=mattrans_confirmed
        tabela_coeficientes[i,21]=if(regime_confirmed[nrow(regime_confirmed),1]>regime_confirmed[nrow(regime_confirmed),2]) 1 else 2}
      tabela_coeficientes[i,35]=if(any(regime_confirmed[,1]>0.5)&&any(regime_confirmed[,2]>0.5)) T else F
      
      #MSGARCH confirmed
      matriz_confirmed_MSGARCH=as.data.frame(matrix(NA,30,32))
      colnames(matriz_confirmed_MSGARCH)=
        c("alpha0_1","alpha1_1","alpha2_1","beta_1","nu_1","xi_1",
          "alpha0_2","alpha1_2","alpha2_2","beta_2","nu_2","xi_2",
          "P_1_1","P_2_1",
          "p_alpha0_1","p_alpha1_1","p_alpha2_1","p_beta_1","p_nu_1","p_xi_1",
          "p_alpha0_2","p_alpha1_2","p_alpha2_2","p_beta_2","p_nu_2","p_xi_2",
          "p_P_1_1","p_P_2_1","BIC","All sig","model","country")
      contador=1
      for (m in 1:length(modelo)){
        for (d in 1:length(distribuicao))
        {
          MSgarch_settings = CreateSpec(variance.spec=list(model = modelo[m]),
                                        distribution.spec=list(distribution = distribuicao[d]),
                                        switch.spec = list(do.mix = FALSE, K = 2))
          Msgarch_confirmed = try(FitML(spec = MSgarch_settings,data = residuosp_confirmed))
          
          if(class(Msgarch_confirmed)=="MSGARCH_ML_FIT")
          {
            set.seed(1234)
            coef_MSG_confirmed=round(Msgarch_confirmed[["Inference"]][["MatCoef"]][,1],6)
            p_coef_MSG_confirmed=round(Msgarch_confirmed[["Inference"]][["MatCoef"]][,4],6)
            matriz_confirmed_MSGARCH[contador,names(coef_MSG_confirmed)]=coef_MSG_confirmed
            matriz_confirmed_MSGARCH[contador,paste0("p_",names(p_coef_MSG_confirmed))]=p_coef_MSG_confirmed
            matriz_confirmed_MSGARCH[contador,"BIC"]=AIC(Msgarch_confirmed,k=log(length(residuosp_confirmed)))
            matriz_confirmed_MSGARCH[contador,"All sig"]=all(p_coef_MSG_confirmed<0.05)
          }
          matriz_confirmed_MSGARCH[contador,"model"]=paste0(modelo[m]," ",distribuicao[d])
          matriz_confirmed_MSGARCH[contador,"country"]=as.character(paises[i]) 
          cat(paste0(contador," ",modelo[m]," ",distribuicao[d]),"\n")
          contador=contador+1
        }
      }      
      best_confirmed=matriz_confirmed_MSGARCH %>% filter(`All sig`) %>% filter(BIC==min(BIC)) %>% arrange(BIC) %>% select(model) %>% as.character() %>% str_split(pattern = " ") %>% unlist()
      if(best_confirmed[1] !="character(0)"){
       MSgarch_settings_confirmed = CreateSpec(variance.spec=list(model = best_confirmed[1]),
                                               distribution.spec=list(distribution = best_confirmed[2]),
                                               switch.spec = list(do.mix = FALSE, K = 2))
       Msgarch_confirmed = try(FitML(spec = MSgarch_settings_confirmed,data = residuosp_confirmed))
       #Msgarch_confirmed
       Mconfirmed=as.data.frame(State(Msgarch_confirmed)[["SmoothProb"]])
        
       residuosp_confirmed=as.data.frame(residuosp_confirmed)
       residuosp_confirmed$low=Mconfirmed[-1,1]
       residuosp_confirmed$high=Mconfirmed[-1,2]
       sd_confirmed=c(residuosp_confirmed %>% filter(low > 0.5) %>% select(V1) %>% summarise(sd=sd(V1)) %>% as.numeric(),
                      residuosp_confirmed %>% filter(high > 0.5) %>% select(V1) %>% summarise(sd=sd(V1)) %>% as.numeric())
       prob_confirmed=matriz_confirmed_MSGARCH %>% filter(model==str_c(best_confirmed,collapse = " ")) %>% select(P_1_1,P_2_1) %>% as.numeric()
       prob_confirmed[2]=1-prob_confirmed[2]
       
       if(!is.na(sd_confirmed[1] > sd_confirmed[2])){  
        if (sd_confirmed[1] > sd_confirmed[2]){
            Mconfirmed=Mconfirmed[,2:1]
            sd_confirmed=sd_confirmed[2:1]
            prob_confirmed=prob_confirmed[2:1]}
       }
       tabela_coeficientes[i,23:26]=c(sd_confirmed,prob_confirmed)
       tabela_coeficientes[i,31]=if(Mconfirmed[nrow(Mconfirmed),1]>Mconfirmed[nrow(Mconfirmed),2]) 1 else 2
       tabela_coeficientes[i,37]=if(any(Mconfirmed[,1]>0.5)&&any(Mconfirmed[,2]>0.5)) T else F
       tabela_coeficientes[i,39]=paste0(best_confirmed,collapse = " ")
      }
    }
   }
  
 BDdeaths=DF %>% filter((country==paises[i])&(deaths>0)&date<as.Date("2021-09-16")) %>% select(deaths)
 tabela_coeficientes[i,4]=BDdeaths$deaths %>% last()
 tabela_coeficientes[i,8]=nrow(BDdeaths)
  if (nrow(BDdeaths)>60)
  {
    for(j in 1:(nrow(BDdeaths)-1)){
      if(BDdeaths[j+1,1]<BDdeaths[j,1]) BDdeaths[j+1,1]=BDdeaths[j,1]}
    BDdeaths$ID=seq(1,nrow(BDdeaths),1)
    modelo.gam.deaths=try(gam(deaths ~ s(ID,k=100), data = BDdeaths,method='REML'))
    if(!is.character(modelo.gam.deaths))
    {
      modelo.gam.diff=gam(diff(BDdeaths$deaths) ~ s(as.numeric(na.omit(lag(BDdeaths$ID))),k=k_days),method = 'REML',family = poisson)
      maxmin=local.min.max(modelo.gam.diff$fitted.values,dev=median,plot = F)
      tabela_coeficientes[i,5]=max(purrr::map_int(unique(maxmin$maxima), function (x) which(modelo.gam.diff$fitted.values==x)[1]))+1
      tabela_coeficientes[i,6]=rrse(BDdeaths$deaths,modelo.gam.deaths$fitted.values)
      tabela_coeficientes[i,10]=if(tabela_coeficientes[i,5]>=tabela_coeficientes[i,8]) 1 else 2
      tabela_coeficientes[i,12]=summary(modelo.gam.diff)$dev.expl
      
      #MSwM deaths
      residuosp_deaths=scale(modelo.gam.deaths$residuals)
      modelo_LM_deaths=lm(residuosp_deaths[,1] ~ 1)
      continua=T
      while(continua){
        MS_deaths = try(msmFit(modelo_LM_deaths, k=2, sw=c(T,T), p=0))
        if(class(MS_deaths)!="try-error") continua=F}
      aux_deaths=MS_deaths@std;mattrans_deaths=diag(MS_deaths@transMat)
      regime_deaths=MS_deaths@Fit@smoProb
      if(aux_deaths[1]>aux_deaths[2]){
        tabela_coeficientes[i,17:18]=aux_deaths[2:1]
        tabela_coeficientes[i,19:20]=mattrans_deaths[2:1]
        regime_deaths=regime_deaths[,2:1]
        tabela_coeficientes[i,22]=if(regime_deaths[nrow(regime_deaths),1]>regime_deaths[nrow(regime_deaths),2]) 1 else 2  
      }else{
        tabela_coeficientes[i,17:18]=aux_deaths
        tabela_coeficientes[i,19:20]=mattrans_deaths
        tabela_coeficientes[i,22]=if(regime_deaths[nrow(regime_deaths),1]>regime_deaths[nrow(regime_deaths),2]) 1 else 2  
      }
      tabela_coeficientes[i,36]=if(any(regime_deaths[,1]>0.5)&&any(regime_deaths[,2]>0.5)) T else F
     
    #MSGARCH deaths 
      matriz_deaths_MSGARCH=as.data.frame(matrix(NA,30,32))
      colnames(matriz_deaths_MSGARCH)=
        c("alpha0_1","alpha1_1","alpha2_1","beta_1","nu_1","xi_1",
          "alpha0_2","alpha1_2","alpha2_2","beta_2","nu_2","xi_2",
          "P_1_1","P_2_1",
          "p_alpha0_1","p_alpha1_1","p_alpha2_1","p_beta_1","p_nu_1","p_xi_1",
          "p_alpha0_2","p_alpha1_2","p_alpha2_2","p_beta_2","p_nu_2","p_xi_2",
          "p_P_1_1","p_P_2_1","BIC","All sig","model","country")
      contador=1
      for (m in 1:length(modelo)){
        for (d in 1:length(distribuicao))
        {
          MSgarch_settings = CreateSpec(variance.spec=list(model = modelo[m]),
                                        distribution.spec=list(distribution = distribuicao[d]),
                                        switch.spec = list(do.mix = FALSE, K = 2))
          Msgarch_deaths = try(FitML(spec = MSgarch_settings,data = residuosp_deaths))
          
          if(class(Msgarch_deaths)=="MSGARCH_ML_FIT")
          {
            set.seed(1234)
            coef_MSG_deaths=round(Msgarch_deaths[["Inference"]][["MatCoef"]][,1],6)
            p_coef_MSG_deaths=round(Msgarch_deaths[["Inference"]][["MatCoef"]][,4],6)
            matriz_deaths_MSGARCH[contador,names(coef_MSG_deaths)]=coef_MSG_deaths
            matriz_deaths_MSGARCH[contador,paste0("p_",names(p_coef_MSG_deaths))]=p_coef_MSG_deaths
            matriz_deaths_MSGARCH[contador,"BIC"]=AIC(Msgarch_deaths,k=log(length(residuosp_deaths)))
            matriz_deaths_MSGARCH[contador,"All sig"]=all(p_coef_MSG_deaths<0.05)
          }
          matriz_deaths_MSGARCH[contador,"model"]=paste0(modelo[m]," ",distribuicao[d])
          matriz_deaths_MSGARCH[contador,"country"]=as.character(paises[i])
          cat(paste0(contador," ",modelo[m]," ",distribuicao[d]),"\n")
          contador=contador+1
        }
      }
      best_deaths=matriz_deaths_MSGARCH %>% filter(`All sig`) %>% filter(BIC==min(BIC)) %>% arrange(BIC) %>% select(model) %>% as.character() %>% str_split(pattern = " ") %>% unlist()
      if(best_deaths[1] !="character(0)"){
        MSgarch_settings_deaths = CreateSpec(variance.spec=list(model = best_deaths[1]),
                                             distribution.spec=list(distribution = best_deaths[2]),
                                             switch.spec = list(do.mix = FALSE, K = 2))
        Msgarch_deaths = try(FitML(spec = MSgarch_settings_deaths,data = residuosp_deaths))
        #Msgarch_deaths
        Mdeaths=as.data.frame(State(Msgarch_deaths)[["SmoothProb"]])
        
        residuosp_deaths=as.data.frame(residuosp_deaths)
        residuosp_deaths$low=Mdeaths[-1,1]
        residuosp_deaths$high=Mdeaths[-1,2]
        sd_deaths=c(residuosp_deaths %>% filter(low > 0.5) %>% select(V1) %>% summarise(sd=sd(V1)) %>% as.numeric(),
                    residuosp_deaths %>% filter(high > 0.5) %>% select(V1) %>% summarise(sd=sd(V1)) %>% as.numeric())
        prob_deaths=matriz_deaths_MSGARCH %>% filter(model==str_c(best_deaths,collapse = " ")) %>% select(P_1_1,P_2_1) %>% as.numeric()
        prob_deaths[2]=1-prob_deaths[2]
        
        if(!is.na(sd_deaths[1] > sd_deaths[2])){
         if (sd_deaths[1] > sd_deaths[2]){
           Mdeaths=Mdeaths[,2:1]
           sd_deaths=sd_deaths[2:1]
           prob_deaths=prob_deaths[2:1]}
        }
        tabela_coeficientes[i,27:30]=c(sd_deaths,prob_deaths)
        tabela_coeficientes[i,32]=if(Mdeaths[nrow(Mdeaths),1]>Mdeaths[nrow(Mdeaths),2]) 1 else 2
        tabela_coeficientes[i,38]=if(any(Mdeaths[,1]>0.5)&&any(Mdeaths[,2]>0.5)) T else F
        tabela_coeficientes[i,40]=paste0(best_deaths,collapse = " ")
      }
    }
  }
  cat(paste0(i," ",paises[i]),"\n")
}
rm(BDconfirmed,BDdeaths,maxmin,modelo.gam.confirmed,modelo.gam.deaths,modelo.gam.diff,i,codigo,paises,DF,
   modelo_LM_confirmed,modelo_LM_deaths,MS_confirmed,MS_deaths,residuosp_confirmed,residuosp_deaths,aux_confirmed,aux_deaths,
   continua,j,mattrans_confirmed,mattrans_deaths,regime_confirmed,regime_deaths,
   matriz_confirmed_MSGARCH,matriz_deaths_MSGARCH,Mconfirmed,Msgarch_confirmed,Msgarch_deaths,MSgarch_settings,
   MSgarch_settings_confirmed,MSgarch_settings_deaths,best_confirmed,best_deaths,coef_MSG_confirmed,coef_MSG_deaths,contador,
   Mdeaths,d,m,distribuicao,modelo,p_coef_MSG_confirmed,p_coef_MSG_deaths,prob_confirmed,prob_deaths,sd_confirmed,sd_deaths)

for(i in 1:nrow(tabela_coeficientes)){
 if(all(!is.na(tabela_coeficientes[i,15:16]))&&all(!is.na(tabela_coeficientes[i,25:26]))&&all(!is.na(tabela_coeficientes[i,13:14]))&&all(!is.na(tabela_coeficientes[i,23:24]))&&as.logical(tabela_coeficientes[i,35])&&as.logical(tabela_coeficientes[i,37])){
  tabela_coeficientes[i,33]=if(rowMeans(tabela_coeficientes[i,15:16])>rowMeans(tabela_coeficientes[i,25:26])) 21 else 24
 }else if(all(!is.na(tabela_coeficientes[i,15:16]))&&all(!is.na(tabela_coeficientes[i,13:14]))&&as.logical(tabela_coeficientes[i,35])){
   tabela_coeficientes[i,33]=21
 }else if(all(!is.na(tabela_coeficientes[i,25:26]))&&all(!is.na(tabela_coeficientes[i,23:24]))&&as.logical(tabela_coeficientes[i,37])){
   tabela_coeficientes[i,33]=24
 }else tabela_coeficientes[i,33]=99
 
 if(all(!is.na(tabela_coeficientes[i,19:20]))&&all(!is.na(tabela_coeficientes[i,29:30]))&&all(!is.na(tabela_coeficientes[i,17:18]))&&all(!is.na(tabela_coeficientes[i,27:28]))&&as.logical(tabela_coeficientes[i,36])&&as.logical(tabela_coeficientes[i,38])){
   tabela_coeficientes[i,34]=if(rowMeans(tabela_coeficientes[i,19:20])>rowMeans(tabela_coeficientes[i,29:30])) 21 else 24   
 }else if(all(!is.na(tabela_coeficientes[i,19:20]))&&all(!is.na(tabela_coeficientes[i,17:18]))&&as.logical(tabela_coeficientes[i,36])){
   tabela_coeficientes[i,34]=21
 }else if(all(!is.na(tabela_coeficientes[i,29:30]))&&all(!is.na(tabela_coeficientes[i,27:28]))&&as.logical(tabela_coeficientes[i,38])){
   tabela_coeficientes[i,34]=24
 }else tabela_coeficientes[i,34]=99

};rm(i)

BDconfirmed=tabela_coeficientes %>% filter(BestModelconfirmed != 99) %>%
 select(paises,codigo,continent,GAM_Asym_confirmed,GAM_Infl_confirmed,RRSE_GAM_confirmed,Nº_days_confirmed,Trend_confirmed,Confirmed_dev_expl,
        MSconfirmedLow,MSconfirmedHigh,MSconfirmedPLow,MSconfirmedPHigh,MSconfirmedstatus,
        MSgarchconfirmedLow,MSgarchconfirmedHigh,MSgarchconfirmedPLow,MSgarchconfirmedPHigh,
        MSgarchconfirmedstatus,BestModelconfirmed,MSgarchmodelconfirmed)

BDdeaths=tabela_coeficientes %>% filter(BestModeldeaths != 99) %>%
 select(paises,codigo,continent,GAM_Asym_deaths,GAM_Infl_deaths,RRSE_GAM_deaths,Nº_days_deaths,Trend_deaths,Deaths_dev_expl,
        MSdeathsLow,MSdeathsHigh,MSdeathsPLow,MSdeathsPHigh,MSdeathsstatus,
        MSgarchdeathsLow,MSgarchdeathsHigh,MSgarchdeathsPLow,MSgarchdeathsPHigh,
        MSgarchdeathsstatus,BestModeldeaths,MSgarchmodeldeaths)

temp=NULL
for(i in 1:nrow(BDconfirmed)){
temp=rbind(temp,if(BDconfirmed[i,20]==21) as.numeric(BDconfirmed[i,c(10:11,14)]) else as.numeric(BDconfirmed[i,c(15:16,19)]))
};BDconfirmed$Low=temp[,1];BDconfirmed$High=temp[,2];BDconfirmed$status=temp[,3]
temp=NULL
for(i in 1:nrow(BDdeaths)){
  temp=rbind(temp,if(BDdeaths[i,20]==21) as.numeric(BDdeaths[i,c(10:11,14)]) else as.numeric(BDdeaths[i,c(15:16,19)]))
};BDdeaths$Low=temp[,1];BDdeaths$High=temp[,2];BDdeaths$status=temp[,3]
rm(temp,i)

#Cluster analysis----
library(cluster); library(factoextra); library(RColorBrewer)
F1=fviz_nbclust(scale(BDconfirmed[,c(4,7)]), pam, method = "silhouette",k.max = 10)+
  theme_classic()+labs(subtitle="GAM function for confirmed");F1
F2=fviz_nbclust(scale(BDdeaths[,c(4,7)]), pam, method = "silhouette",k.max = 10)+
  theme_classic()+labs(subtitle="GAM function for deaths");F2
F3=fviz_nbclust((BDconfirmed[,22:23]), pam, method = "silhouette",k.max = 10)+
  theme_classic()+labs(subtitle="Markov-Switching for confirmed");F3
F4=fviz_nbclust((BDdeaths[,22:23]), pam, method = "silhouette",k.max = 10)+
  theme_classic()+labs(subtitle="Markov-Switching function for deaths");F4

k1=as.numeric(which(F1$data$y==max(F1$data$y)))
k2=as.numeric(which(F2$data$y==max(F2$data$y)))
k3=as.numeric(which(F3$data$y==max(F3$data$y)))
k4=as.numeric(which(F4$data$y==max(F4$data$y)))

BDconfirmed$`PAM clusters`=as.factor(pam(scale(BDconfirmed[,c(4,7)]),k=k1)$clustering)
cores = if(k1<=3) c("steelblue","yellowgreen","violetred1")[1:k1] else brewer.pal(10,"Paired")[1:(k1)]
fviz_cluster(pam(scale(BDconfirmed[,c(4,7)]),k=k1),stand=F,geom="point",
             palette = cores,ellipse.type = "euclid",repel = F,
             show.clust.cent=T, main="Partitioning Around Medoids - Confirmed",
             ggtheme=theme_classic())
fviz_silhouette(pam(scale(BDconfirmed[,c(4,7)]),k=k1))+labs(subtitle="GAM function")

BDdeaths$`PAM clusters`=as.factor(pam(scale(BDdeaths[,c(4,7)]),k=k2)$clustering)
cores = if(k2<=3) c("steelblue","yellowgreen","violetred1")[1:k2] else brewer.pal(10,"Paired")[1:(k2)]
fviz_cluster(pam(scale(BDdeaths[,c(4,7)]),k=k2),stand=F,geom="point",
             palette = cores,ellipse.type = "euclid",repel = F,
             show.clust.cent=T, main="Partitioning Around Medoids - Deaths",
             ggtheme=theme_classic())
fviz_silhouette(pam(scale(BDdeaths[,c(4,7)]),k=k2))+labs(subtitle="GAM function")

BDconfirmed$`MS clusters`=as.factor(pam((BDconfirmed[,22:23]),k=k3)$clustering)
cores = if(k3<=3) c("steelblue","yellowgreen","violetred1")[1:k3] else brewer.pal(10,"Paired")[1:(k3)]
fviz_cluster(pam((BDconfirmed[,22:23]),k=k3),stand=F,geom="point",
             palette = cores,ellipse.type = "euclid",repel = F,
             show.clust.cent=T, main="Partitioning Around Medoids - Markov-Switching Confirmed",
             ggtheme=theme_classic())
fviz_silhouette(pam((BDconfirmed[,22:23]),k=k3))+labs(subtitle="Markov-Switching Confirmed")

BDdeaths$`MS clusters`=as.factor(pam((BDdeaths[,22:23]),k=k4)$clustering)
cores = if(k4<=3) c("steelblue","yellowgreen","violetred1")[1:k4] else brewer.pal(10,"Paired")[1:(k4)]
fviz_cluster(pam((BDdeaths[,22:23]),k=k4),stand=F,geom="point",
             palette = cores,ellipse.type = "euclid",repel = F,
             show.clust.cent=T, main="Partitioning Around Medoids - Markov-Switching Deaths",
             ggtheme=theme_classic())
fviz_silhouette(pam((BDdeaths[,22:23]),k=k4))+labs(subtitle="Markov-Switching Deaths")

#Graphics----
if(length(unique(BDconfirmed$Trend_confirmed))==2)
{BDconfirmed$Trend_confirmed=factor(BDconfirmed$Trend_confirmed,labels=c("Upward trend","Downward trend"));cores_texto_l=c("red","black") 
}else if(unique(BDconfirmed$Trend_confirmed)==1)
{BDconfirmed$Trend_confirmed=factor(BDconfirmed$Trend_confirmed,labels="Upward trend");cores_texto_l="red"
}else{BDconfirmed$Trend_confirmed=factor(BDconfirmed$Trend_confirmed,labels="Downward trend");cores_texto_l="black"}

cores = if(k1<=3) c("steelblue","yellowgreen","violetred1")[1:k1] else brewer.pal(10,"Paired")[1:(k1)]
x11();ggplot(BDconfirmed)+
  geom_point(aes(x=Nº_days_confirmed,y=log(GAM_Asym_confirmed),fill=`PAM clusters`,size=log(GAM_Asym_confirmed)),shape="circle filled")+
  scale_fill_manual(values = cores)+
  scale_y_continuous(n.breaks = 10)+
  scale_x_continuous(n.breaks = 10)+
  geom_vline(xintercept=median(BDconfirmed$Nº_days_confirmed),linetype=3,size=1.05,colour="purple")+
  geom_hline(yintercept = median(log(BDconfirmed$GAM_Asym_confirmed)),linetype=3,size=1.05,colour="purple")+
  labs(title=paste0("COVID-19 - Confirmed cases (",Sys.Date()-delay,"). N = ",nrow(BDconfirmed)),
       x="Nº days since 1st case",y="log confirmed cases",
       size="log confirmed cases",colour="Status")+theme_bw(base_size=12)+
  geom_text(aes(x=Nº_days_confirmed,y=log(GAM_Asym_confirmed),label=codigo,colour=Trend_confirmed),check_overlap = T,
            nudge_y=0.5,nudge_x=0,size=3,fontface="bold")+scale_colour_manual(values = cores_texto_l)+
  geom_label(data=data.frame(texto=c("I","II","III","IV")),
             mapping=aes(label=texto,x=c(450,450,650,650),y=c(20,7,7,20)),
             nudge_x = 0,size=5,colour=I("darkblue"))

if(length(unique(BDdeaths$Trend_deaths))==2)
{BDdeaths$Trend_deaths=factor(BDdeaths$Trend_deaths,labels=c("Upward trend","Downward trend"));cores_texto_l=c("red","black") 
}else if(unique(BDdeaths$Trend_deaths)==1)
{BDdeaths$Trend_deaths=factor(BDdeaths$Trend_deaths,labels="Upward trend");cores_texto_l="red"
}else{BDdeaths$Trend_deaths=factor(BDdeaths$Trend_deaths,labels="Downward trend");cores_texto_l="black"}

cores = if(k2<=3) c("steelblue","yellowgreen","violetred1")[1:k2] else brewer.pal(10,"Paired")[1:(k2)]
x11();ggplot(BDdeaths)+
  geom_point(aes(x=Nº_days_deaths,y=log(GAM_Asym_deaths),fill=`PAM clusters`,size=log(GAM_Asym_deaths)),shape="circle filled")+
  scale_fill_manual(values = cores)+
  scale_y_continuous(n.breaks = 10)+
  scale_x_continuous(n.breaks = 10)+
  geom_vline(xintercept=median(BDdeaths$Nº_days_deaths),linetype=3,size=1.05,colour="purple")+
  geom_hline(yintercept = median(log(BDdeaths$GAM_Asym_deaths)),linetype=3,size=1.05,colour="purple")+
  labs(title=paste0("COVID-19 - Deaths cases (",Sys.Date()-delay,"). N = ",nrow(BDdeaths)),
       x="Nº days since 1st death",y="log deaths cases",
       size="log deaths cases",colour="Status")+theme_bw(base_size=12)+
  geom_text(aes(x=Nº_days_deaths,y=log(GAM_Asym_deaths),label=codigo,colour=Trend_deaths),check_overlap = T,
            nudge_y=0.3,nudge_x=0,size=3,fontface="bold")+scale_colour_manual(values = cores_texto_l)+
  geom_label(data=data.frame(texto=c("I","II","III","IV")),
             mapping=aes(label=texto,x=c(400,400,600,600),y=c(13,3,3,13)),
             nudge_x = 0,size=5,colour=I("darkblue"))

if(length(unique(BDconfirmed$status))==2)
{BDconfirmed$status=factor(BDconfirmed$status,labels=c("Low variability","High variability"))
}else if(unique(BDconfirmed$status)==1){
 BDconfirmed$status=factor(BDconfirmed$status,labels="Low variability")
}else{BDconfirmed$status=factor(BDconfirmed$status,labels="High variability")}

if(length(unique(BDconfirmed$BestModelconfirmed))==2)
{BDconfirmed$BestModelconfirmed=factor(BDconfirmed$BestModelconfirmed,labels=c("MSwM","MSGARCH"));cores_texto_l1=c("black","red") 
}else if(unique(BDconfirmed$BestModelconfirmed)==21){
  BDconfirmed$BestModelconfirmed=factor(BDconfirmed$BestModelconfirmed,labels="MSwM");cores_texto_l1="black"
}else{BDconfirmed$BestModelconfirmed=factor(BDconfirmed$BestModelconfirmed,labels="MSGARCH");cores_texto_l1="red"}

cores = if(k3<=3) c("steelblue","yellowgreen","violetred1")[1:k3] else brewer.pal(10,"Paired")[1:(k3)]
x11();ggplot(BDconfirmed)+
  geom_point(aes(x=Low,y=High,fill=`MS clusters`),shape="triangle filled",size=3)+
  scale_fill_manual(values = cores)+
  scale_y_continuous(n.breaks = 10)+
  scale_x_continuous(n.breaks = 10)+
  geom_vline(xintercept=median(BDconfirmed$Low),linetype=3,size=1.05,colour="purple")+
  geom_hline(yintercept = median(BDconfirmed$High),linetype=3,size=1.05,colour="purple")+
  labs(title=paste0("COVID-19 - Markov-Switching for Confirmed cases (",Sys.Date()-delay,"). N = ",nrow(BDconfirmed)),
     x="Low variability",y="High variability",fill="MS cluster",colour="Model")+theme_bw(base_size=12) +
  geom_text(aes(x=Low,y=High,label=codigo,colour=BestModelconfirmed),check_overlap = T,
            nudge_y=0.06,nudge_x=0.01,size=3,fontface="bold")+scale_colour_manual(values = cores_texto_l1)+
  geom_label(data=data.frame(texto=c("I","II","III","IV")),
             mapping=aes(label=texto,x=c(0.1,0.1,0.8,0.8),y=c(4,0.5,0.5,4)),
             nudge_x = 0,size=5,colour=I("darkblue"))

if(length(unique(BDdeaths$status))==2)
{BDdeaths$status=factor(BDdeaths$status,labels=c("Low variability","High variability"))
}else if(unique(BDdeaths$status)==1){
 BDdeaths$status=factor(BDdeaths$status,labels="Low variability")
}else{BDdeaths$status=factor(BDdeaths$status,labels="High variability")}

if(length(unique(BDdeaths$BestModeldeaths))==2)
{BDdeaths$BestModeldeaths=factor(BDdeaths$BestModeldeaths,labels=c("MSwM","MSGARCH"));cores_texto_l1=c("black","red") 
}else if(unique(BDdeaths$BestModeldeaths)==21){
  BDdeaths$BestModeldeaths=factor(BDdeaths$BestModeldeaths,labels="MSwM");cores_texto_l1="black"
}else{BDdeaths$BestModeldeaths=factor(BDdeaths$BestModeldeaths,labels="MSGARCH");cores_texto_l1="red"}

cores = if(k4<=3) c("steelblue","yellowgreen","violetred1")[1:k4] else brewer.pal(10,"Paired")[1:(k4)]
x11();ggplot(BDdeaths)+
  geom_point(aes(x=Low,y=High,fill=`MS clusters`),shape="triangle filled",size=3)+
  scale_fill_manual(values = cores)+
  scale_y_continuous(n.breaks = 10)+
  scale_x_continuous(n.breaks = 10)+
  geom_vline(xintercept=median(BDdeaths$Low),linetype=3,size=1.05,colour="purple")+
  geom_hline(yintercept = median(BDdeaths$High),linetype=3,size=1.05,colour="purple")+
  labs(title=paste0("COVID-19 - Markov-Switching for Deaths cases (",Sys.Date()-delay,"). N = ",nrow(BDdeaths)),
       x="Low variability",y="High variability",fill="MS cluster",colour="Model")+theme_bw(base_size=12)+
  geom_text(aes(x=Low,y=High,label=codigo,colour=BestModeldeaths),check_overlap = T,
            nudge_y=0.08,nudge_x=0.01,size=3,fontface="bold")+scale_colour_manual(values = cores_texto_l1)+
  geom_label(data=data.frame(texto=c("I","II","III","IV")),
             mapping=aes(label=texto,x=c(0.15,0.15,0.7,0.7),y=c(3.5,0.7,0.7,3.5)),
             nudge_x = 0,size=5,colour=I("darkblue"))

#Analyzing RRSE and Dev_expl----
BDconfirmed$RRSEtype=ifelse(BDconfirmed[,6]<=median(BDconfirmed[,6]),1,2)
BDconfirmed$RRSEtype=factor(BDconfirmed$RRSEtype,labels = c("more accurate","less accurate"))

BDdeaths$RRSEtype=ifelse(BDdeaths[,6]<=median(BDdeaths[,6]),1,2)
BDdeaths$RRSEtype=factor(BDdeaths$RRSEtype,labels = c("more accurate","less accurate")) 

BDconfirmed$Devtype=ifelse(BDconfirmed[,9]<=median(BDconfirmed[,9]),1,2)
BDconfirmed$Devtype=factor(BDconfirmed$Devtype,labels = c("less accurate","more accurate"))

BDdeaths$Devtype=ifelse(BDdeaths[,9]<=median(BDdeaths[,9]),1,2)
BDdeaths$Devtype=factor(BDdeaths$Devtype,labels = c("less accurate","more accurate")) 

G1=ggplot(BDconfirmed)+
  geom_boxplot(aes(y=RRSE_GAM_confirmed,),coef=1.5,fill="lightblue",outlier.shape = NA)+
  scale_x_discrete(name = "RRSE")+
  scale_y_continuous(n.breaks = 10,name = "Values")+
  labs(title=paste0("Confirmed cases. N = ",nrow(BDconfirmed),". Median = ",round(median(BDconfirmed$RRSE_GAM_confirmed),4)))+
  geom_jitter(aes(y=RRSE_GAM_confirmed,x=0.001,colour=RRSEtype),size=2,alpha=0.6)+
  scale_colour_manual(values = brewer.pal(8,"Set1")[c(4,1)])+
  theme(legend.position = "bottom",legend.title = element_blank(),
        legend.text = element_text(size = 12))

G2=ggplot(BDdeaths)+
  geom_boxplot(aes(y=RRSE_GAM_deaths,),coef=1.5,fill="lightblue",outlier.shape = NA)+
  scale_x_discrete(name = "RRSE")+
  scale_y_continuous(n.breaks = 10,name = "Values")+
  labs(title=paste0("Deaths cases. N = ",nrow(BDdeaths),". Median = ",round(median(BDdeaths$RRSE_GAM_deaths),4)))+
  geom_jitter(aes(y=RRSE_GAM_deaths,x=0.001,colour=RRSEtype),size=2,alpha=0.6)+
  scale_colour_manual(values = brewer.pal(8,"Set1")[c(4,1)])+
  theme(legend.position = "bottom",legend.title = element_blank(),
        legend.text = element_text(size = 12))

G3=ggplot(BDconfirmed)+
  geom_boxplot(aes(y=Confirmed_dev_expl*100,),coef=1.5,fill="lightblue",outlier.shape = NA)+
  scale_x_discrete(name = "Deviance explained")+
  scale_y_continuous(n.breaks = 10,name = "%")+
  labs(title=paste0("Daily confirmed cases. N = ",nrow(BDconfirmed),". Median = ",100*round(median(BDconfirmed$Confirmed_dev_expl),4),"%."))+
  geom_jitter(aes(y=Confirmed_dev_expl*100,x=0.001,colour=Devtype),size=2,alpha=0.6)+
  scale_colour_manual(values = brewer.pal(8,"Set1")[c(1,4)])+
  theme(legend.position = "bottom",legend.title = element_blank(),
        legend.text = element_text(size = 12))

G4=ggplot(BDdeaths)+
  geom_boxplot(aes(y=Deaths_dev_expl*100,),coef=1.5,fill="lightblue",outlier.shape = NA)+
  scale_x_discrete(name = "Deviance explained")+
  scale_y_continuous(n.breaks = 10,name = "%")+
  labs(title=paste0("Daily deaths cases. N = ",nrow(BDdeaths),". Median = ",100*round(median(BDdeaths$Deaths_dev_expl),4),"%."))+
  geom_jitter(aes(y=Deaths_dev_expl*100,x=0.001,colour=Devtype),size=2,alpha=0.6)+
  scale_colour_manual(values = brewer.pal(8,"Set1")[c(1,4)])+
  theme(legend.position = "bottom",legend.title = element_blank(),
        legend.text = element_text(size = 12))

x11();ggpubr::ggarrange(G1,G2,G3,G4,ncol = 2, nrow = 2,labels = "AUTO")

#Showing countries per quadrant: confirmed and deaths----
lista_confirmed=lista_deaths=list()
BDconfirmed %>% filter((Nº_days_confirmed > median(BDconfirmed$Nº_days_confirmed))&(log(GAM_Asym_confirmed)>median(log(BDconfirmed$GAM_Asym_confirmed)))) %>%  list()-> lista_confirmed["quadrant IV"]
BDconfirmed %>% filter((Nº_days_confirmed > median(BDconfirmed$Nº_days_confirmed))&(log(GAM_Asym_confirmed)<=median(log(BDconfirmed$GAM_Asym_confirmed)))) %>% list()-> lista_confirmed["quadrant III"]
BDconfirmed %>% filter((Nº_days_confirmed <= median(BDconfirmed$Nº_days_confirmed))&(log(GAM_Asym_confirmed)<=median(log(BDconfirmed$GAM_Asym_confirmed)))) %>% list()-> lista_confirmed["quadrant II"]
BDconfirmed %>% filter((Nº_days_confirmed <= median(BDconfirmed$Nº_days_confirmed))&(log(GAM_Asym_confirmed)>median(log(BDconfirmed$GAM_Asym_confirmed)))) %>%  list()-> lista_confirmed["quadrant I"]

BDdeaths %>% filter((Nº_days_deaths > median(BDdeaths$Nº_days_deaths))&(log(GAM_Asym_deaths)>median(log(BDdeaths$GAM_Asym_deaths)))) %>%  list()-> lista_deaths["quadrant IV"]
BDdeaths %>% filter((Nº_days_deaths > median(BDdeaths$Nº_days_deaths))&(log(GAM_Asym_deaths)<=median(log(BDdeaths$GAM_Asym_deaths)))) %>% list()-> lista_deaths["quadrant III"]
BDdeaths %>% filter((Nº_days_deaths <= median(BDdeaths$Nº_days_deaths))&(log(GAM_Asym_deaths)<=median(log(BDdeaths$GAM_Asym_deaths)))) %>% list()-> lista_deaths["quadrant II"]
BDdeaths %>% filter((Nº_days_deaths <= median(BDdeaths$Nº_days_deaths))&(log(GAM_Asym_deaths)>median(log(BDdeaths$GAM_Asym_deaths)))) %>%  list()-> lista_deaths["quadrant I"]

lista_confirmed_MS=lista_deaths_MS=list()
BDconfirmed %>% filter((High > median(BDconfirmed$High))&(Low>median(BDconfirmed$Low))) %>%  list()-> lista_confirmed_MS["quadrant IV"]
BDconfirmed %>% filter((High > median(BDconfirmed$High))&(Low<=median(BDconfirmed$Low))) %>% list()-> lista_confirmed_MS["quadrant I"]
BDconfirmed %>% filter((High <= median(BDconfirmed$High))&(Low<=median(BDconfirmed$Low))) %>% list()-> lista_confirmed_MS["quadrant II"]
BDconfirmed %>% filter((High <= median(BDconfirmed$High))&(Low>median(BDconfirmed$Low))) %>%  list()-> lista_confirmed_MS["quadrant III"]

BDdeaths %>% filter((High > median(BDdeaths$High))&(Low>median(BDdeaths$Low))) %>%  list()-> lista_deaths_MS["quadrant IV"]
BDdeaths %>% filter((High > median(BDdeaths$High))&(Low<=median(BDdeaths$Low))) %>% list()-> lista_deaths_MS["quadrant I"]
BDdeaths %>% filter((High <= median(BDdeaths$High))&(Low<=median(BDdeaths$Low))) %>% list()-> lista_deaths_MS["quadrant II"]
BDdeaths %>% filter((High <= median(BDdeaths$High))&(Low>median(BDdeaths$Low))) %>%  list()-> lista_deaths_MS["quadrant III"]

#Saving files----
library(openxlsx)
#setwd("C:/Users/User/Google Drive/EJOR")
setwd("C:/Users/User/Desktop")
arquivos = list(tabela_coeficientes)
write.xlsx(arquivos,"tabela_coeficientes.xlsx",colNames=T,rowNames=F,overwrite=T)
#rm(arquivos)
library(readxl)
tabela_coeficientes=as.data.frame(read_excel("tabela_coeficientes.xlsx",sheet=1))
tabela_coeficientes$BestModelconfirmed=as.numeric(tabela_coeficientes$BestModelconfirmed)
tabela_coeficientes$BestModeldeaths=as.numeric(tabela_coeficientes$BestModeldeaths)
