# Supplementary material for: Using GAM functions and Markov-Switching models in an evaluation framework to assess countries’ performance in controlling the COVID-19 pandemic
Source: BMC Public Health. 2021 Nov 27;21:2173. doi: 10.1186/s12889-021-11891-6 (PMC8626735; doi:10.1186/s12889-021-11891-6)
Supplement: Supplementary file 2 — Additional file 2 Script2. [file 12889_2021_11891_MOESM2_ESM.r]

library(Metrics); library(matrixStats); library(mgcv); library(spatialEco)
library(tidyverse); library(tidycovid19);
#setwd("C:/Users/User/Desktop/EJOR")

#Data gathering and treatment----
check=T
options(timeout = max(300, getOption("timeout")))
while(check)
{DF=try(as.data.frame(download_jhu_csse_covid19_data(silent = T, cached = F)))
if(class(DF)=="data.frame") check=F
};rm(check)

delay=1
k_days = 50

BD=DF %>% group_by(country) %>% filter((iso3c=="USA")&(confirmed>0)&date<as.Date("2021-09-16"))
BD$ID=seq(1,dim(BD)[1],1); BD=as.data.frame(BD); BD$iso3c=as.factor(BD$iso3c)
nivel=0.99

for(i in 1:(nrow(BD)-1)){
 if(BD[i+1,4]<BD[i,4]) BD[i+1,4]=BD[i,4]
 if(BD[i+1,5]<BD[i,5]) BD[i+1,5]=BD[i,5]}

#Getting the equation's coefficients----
model.confirmed=gam(confirmed ~ s(ID,k=100), data = BD,method='REML',family=gaussian)
model.deaths=gam(deaths ~ s(ID,k=100), data = BD,method='REML',family=gaussian)

#Predictions----
p_confirmed=(unlist(predict(model.confirmed,newdata = data.frame(ID=(dim(BD)[1]+1)),se.fit = T)))
p_deaths=(unlist(predict(model.deaths,newdata = data.frame(ID=(dim(BD)[1]+1)),se.fit = T)))
p_confirmed=c(p_confirmed[1],p_confirmed[1]-qnorm(nivel)*p_confirmed[2],p_confirmed[1]+qnorm(nivel)*p_confirmed[2])
p_deaths=c(p_deaths[1],p_deaths[1]-qnorm(nivel)*p_deaths[2],p_deaths[1]+qnorm(nivel)*p_deaths[2])
names(p_deaths)=names(p_confirmed)=c("Prediction","Lower","Upper")

#Prediction's charts----
prev_confirmed=predict(model.confirmed,se.fit = T)
BD_confirmed=cbind.data.frame(BD,round(data.frame(Prediction=(prev_confirmed$fit),Lower=(prev_confirmed$fit)-qnorm(nivel)*(prev_confirmed$se.fit),Upper=(prev_confirmed$fit)+qnorm(nivel)*(prev_confirmed$se.fit)),0))
BD1=data.frame(dados=diff(BD$confirmed))
BD1$dia=seq(1,nrow(BD1),1)
BD1$date=BD_confirmed$date[-1]
modeld.confirmed=gam(dados ~ s(dia,k=k_days), data = BD1,method='REML',family = poisson)
BD1$previsao = modeld.confirmed$fitted.values
maxmin=local.min.max(BD1$previsao,dev=median,ylab="Daily confirmed cases",xlab="Days",
                     main=paste0("COVID-19 curve for ",BD_confirmed[1,1]," - GAM, on ",Sys.Date()))
lines(BD1$dados,lty="dotted",col="purple",lwd=1.05)
maximos=map_int(unique(maxmin$maxima), function (x) which(BD1$previsao==x)[1])
Infl=if(maximos[length(maximos)]==nrow(BD1)) maximos[1:(length(maximos)-1)] else maximos
if(Infl[1]==1) Infl=Infl[-1]
if(length(Infl)>3 && k_days > 20) {#&& !BD$iso3c[1] %in% c("USA","CHN")){
  Infl_old=Infl
  Infl=Infl[BD1$previsao[Infl] >= median(BD1$previsao)]
}#else if(length(Infl)>3 && BD$iso3c[1] %in% c("USA","CHN")){
 #  Infl_old=Infl
 # Infl=Infl[BD1$previsao[Infl] >= median(BD1$previsao[Infl])]}

prev_deaths=predict(model.deaths,se.fit = T)
BD_deaths=cbind.data.frame(BD,round(data.frame(Prediction=(prev_deaths$fit),Lower=(prev_deaths$fit)-qnorm(nivel)*(prev_deaths$se.fit),Upper=(prev_deaths$fit)+qnorm(nivel)*(prev_deaths$se.fit)),0))
BD2=data.frame(dados=diff(BD$deaths))
BD2$dia=seq(1,nrow(BD2),1)
BD2$date=BD_deaths$date[-1]
modeld.deaths=gam(dados ~ s(dia,k=k_days), data = BD2,method='REML',family = poisson)
BD2$previsao = modeld.deaths$fitted.values
maxmind=local.min.max(BD2$previsao,dev=median,ylab="Daily deaths cases",xlab="Days",
                     main=paste0("COVID-19 curve for ",BD_deaths[1,1]," - GAM, on ",Sys.Date()))
lines(BD2$dados,lty="dotted",col="purple",lwd=1.05)
maximosd=map_int(unique(maxmind$maxima), function (x) which(BD2$previsao==x)[1])
Infld=if(maximosd[length(maximosd)]==nrow(BD2)) maximosd[1:(length(maximosd)-1)] else maximosd
if(Infld[1]==1) Infld=Infld[-1]
#if(length(Infld)>2 && !BD$iso3c[1] %in% c("USA","CHN")){
#  Infld_old=Infld
#  Infld=Infld[BD2$previsao[Infld]>=median(BD2$previsao)]}
#if(length(Infld)>2 && BD$iso3c[1] %in% c("USA","CHN")){
#  Infld_old=Infld
#  Infld=Infld[BD2$previsao[Infld]>=mean(BD2$previsao[Infld])]}

#Charts----
G1=ggplot(BD_confirmed)+
  geom_point(aes(x=date, y=confirmed,colour = I("red")),size=2,alpha=0.6)+
  scale_x_date(date_breaks = "3 months", date_labels = "%b/%Y")+
  scale_y_continuous(n.breaks = 8)+
  geom_line(aes(x=date,y=Lower,colour = I("blue")),linetype=5,size=1)+
  geom_line(aes(x=date,y=Prediction,colour = I("black")),linetype=1,size=1.05)+
  geom_line(aes(x=date,y=Upper,colour = I("blue")),linetype=5,size=1)+
  geom_vline(colour = I("purple"), linetype=3, size=1,
             xintercept=BD_confirmed[Infl,3])+
  geom_text(data=data.frame(texto=BD_confirmed[c(Infl+1),3]),
            mapping=aes(label=texto,x=BD_confirmed[Infl,3],
                        y=if(length(Infl)==1) max(BD_confirmed$confirmed)*0.9 else seq(max(BD_confirmed$confirmed)*0.6,max(BD_confirmed$confirmed),length.out = length(Infl))),
            nudge_x=-30,size=3,colour=I("purple"))+
  labs(title=paste0("COVID-19 confirmed for ",BD_confirmed[1,1],", on ",Sys.Date()-delay),x="Days",y="Nº of confirmed cases",
       subtitle=paste0("RRSE: ",round(rrse(BD_confirmed$confirmed,BD_confirmed$Prediction),4)))

G2=ggplot(BD1)+
  geom_point(aes(x=date, y=dados,colour = I("red")),size=2,alpha=0.6)+
  geom_line(aes(x=date,y=previsao,colour=I("black")),linetype=1,size=1)+
  geom_vline(colour = I("purple"), linetype=3, size=1,
             xintercept=BD1[c(Infl),3])+
  scale_x_date(date_breaks = "3 months", date_labels = "%b/%Y")+
  scale_y_continuous(n.breaks = 8)+
  geom_text(data=data.frame(texto=BD1[Infl,3]),
          mapping=aes(label=texto,x=BD1[Infl,3],
                      y=if(length(Infl)==1) max(BD1$dados)*0.9 else seq(max(BD1$dados)*0.6,max(BD1$dados),length.out = length(Infl))),
          nudge_x=-30,size=3,colour=I("purple"))+
  labs(title=paste0("COVID-19 daily confirmed for ",BD_confirmed[1,1],", on ",Sys.Date()-delay),x="Days",y="Nº of daily cases",
       subtitle = paste0("Deviance explained: ",round(summary(modeld.confirmed)$dev.expl*100,1),"%"))

G3=ggplot(BD_deaths)+
  geom_point(aes(x=date, y=deaths,colour = I("red")),size=2,alpha=0.6)+
  scale_x_date(date_breaks = "3 months", date_labels = "%b/%Y")+
  scale_y_continuous(n.breaks = 8)+
  geom_line(aes(x=date,y=Lower,colour = I("blue")),linetype=5,size=1)+
  geom_line(aes(x=date,y=Prediction,colour = I("black")),linetype=1,size=1.05)+
  geom_line(aes(x=date,y=Upper,colour = I("blue")),linetype=5,size=1)+
  geom_vline(colour = I("purple"), linetype=3, size=1,
             xintercept=BD_deaths[Infld,3])+
  geom_text(data=data.frame(texto=BD_deaths[c(Infld+1),3]),
            mapping=aes(label=texto,x=BD_deaths[Infld,3],
                        y=if(length(Infld)==1) max(BD_deaths$deaths)*0.9 else seq(max(BD_deaths$deaths)*0.6,max(BD_deaths$deaths),length.out = length(Infld))),
            nudge_x=-30,size=3,colour=I("purple"))+
  labs(title=paste0("COVID-19 deaths for ",BD_deaths[1,1],", on ",Sys.Date()-delay),x="Days",y="Nº of deaths",
       subtitle=paste0("RRSE: ",round(rrse(BD_deaths$deaths,BD_deaths$Prediction),4)))

G4=ggplot(BD2)+
  geom_point(aes(x=date, y=dados,colour = I("red")),size=2,alpha=0.6)+
  geom_line(aes(x=date,y=previsao,colour=I("black")),linetype=1,size=1)+
  geom_vline(colour = I("purple"), linetype=3, size=1,
             xintercept=BD2[c(Infld),3])+
  scale_x_date(date_breaks = "3 months", date_labels = "%b/%Y")+
  scale_y_continuous(n.breaks = 8)+
  geom_text(data=data.frame(texto=BD2[Infld,3]),
            mapping=aes(label=texto,x=BD2[Infld,3],
                        y=if(length(Infld)==1) max(BD2$dados)*0.9 else seq(max(BD2$dados)*0.6,max(BD2$dados),length.out = length(Infld))),
            nudge_x=-30,size=3,colour=I("purple"))+
  labs(title=paste0("COVID-19 daily deaths for ",BD_deaths[1,1],", on ",Sys.Date()-delay),x="Days",y="Nº of daily deaths",
       subtitle=paste0("Deviance explained: ",round(summary(modeld.deaths)$dev.expl*100,1),"%"))

x11();ggpubr::ggarrange(G1,G3,G2,G4,ncol = 2, nrow = 2, align="hv",labels = "AUTO")

#Analysis----
p_confirmed; round(p_deaths,0)
#gam.check(model.confirmed)
#gam.check(model.deaths)
#gam.check(modeld.confirmed)
#gam.check(modeld.deaths)

#summary(model.confirmed)
#summary(model.deaths)
#summary(modeld.confirmed)
#summary(modeld.deaths)

#MSwM----
library(MSwM); library(plotrix); library(rugarch)
residuosp_confirmed=scale(model.confirmed$residuals)
residuosp_deaths=scale(model.deaths$residuals)

garch_settings=ugarchspec(
  mean.model=list(armaOrder=c(0,0),include.mean=F,arfima=F),
  variance.model=list(model="sGARCH",garchOrder=c(1,1),submodel=NULL),
  distribution.model="norm", fixed.pars=list(),start.pars=list())

garch_confirmed=try(ugarchfit(spec=garch_settings,data=residuosp_confirmed[,1],solver="nloptr"))
garch_deaths=try(ugarchfit(spec=garch_settings,data=residuosp_deaths[,1],solver="nloptr"))
round(coef(garch_confirmed),5)
round(coef(garch_deaths),5)
sum(coef(garch_confirmed)[2:3])
sum(coef(garch_deaths)[2:3])

modelo_LM_confirmed=lm(residuosp_confirmed[,1] ~ 1)
modelo_LM_deaths=lm(residuosp_deaths[,1] ~ 1)

#Confirmed results
continua=T
while(continua){
 MS_confirmed = try(msmFit(modelo_LM_confirmed, k=2, sw=c(T,T), p=0))
 if (class(MS_confirmed)!="try-error") continua=F}

 aux_confirmed=t(as.matrix(MS_confirmed@std*sqrt(252)))
 regime_confirmed=MS_confirmed@Fit@smoProb
 coef_confirmed=MS_confirmed@Coef[["(Intercept)"]]
 seCoef_confirmed=MS_confirmed@seCoef[["(Intercept)"]]
 mattrans_confirmed= diag(MS_confirmed@transMat)
 
 if(aux_confirmed[1]>aux_confirmed[2]){
   aux_confirmed=aux_confirmed[2:1]
   regime_confirmed=regime_confirmed[,2:1]
   coef_confirmed=coef_confirmed[2:1]
   seCoef_confirmed=seCoef_confirmed[2:1]
   mattrans_confirmed=mattrans_confirmed[2:1]
 }
 
 x11()
 par(mfrow=c(2,1))
 twoord.plot(axislab.cex=0.9,
        lx=1:length(residuosp_confirmed[,1]),
        rx=1:length(residuosp_confirmed[,1]),
        ly=round(regime_confirmed[-1,1]*100,digits = 1),
        ry=residuosp_confirmed[,1],
        xlab=c("Days"),
        ylab="Probabilities (%)",
        rylab="std. residuals",
        lcol="black",rcol="blue",
        type = "l",lwd=2,
        xticklab=BD_confirmed$date[seq(1,nrow(residuosp_confirmed),length.out =10)],
        rytickpos=round(seq(min(residuosp_confirmed[,1]),max(residuosp_confirmed[,1]),length.out = 4),1),
        xtickpos=seq(1,length(residuosp_confirmed[,1]),length.out =10),
        main=paste0("Confirmed COVID-19 cases. Probabilities MSwM vs Standard residuals on ",Sys.Date()-delay," (",BD_confirmed[1,1],"). Mean(p11,p22): ",round(mean(mattrans_confirmed),5)),
        do.first="plot_bg(\"gray95\");grid(col=\"white\",lty=1)");lines(
         x=1:length(residuosp_confirmed[,1]),y=round(regime_confirmed[-1,2]*100,digits = 1),col="red",lwd=2)
 summary(MS_confirmed)

#Deaths results
continua=T
while(continua){
 MS_deaths = try(msmFit(modelo_LM_deaths, k=2, sw=c(T,T), p=0))
 if(class(MS_deaths)!="try-error") continua=F}

  aux_deaths=t(as.matrix(MS_deaths@std*sqrt(252)))
  regime_deaths=MS_deaths@Fit@smoProb
  coef_deaths=MS_deaths@Coef[["(Intercept)"]]
  seCoef_deaths=MS_deaths@seCoef[["(Intercept)"]]
  mattrans_deaths= diag(MS_deaths@transMat)
  
  if(aux_deaths[1]>aux_deaths[2]){
    aux_deaths=aux_deaths[2:1]
    regime_deaths=regime_deaths[,2:1]
    coef_deaths=coef_deaths[2:1]
    seCoef_deaths=seCoef_deaths[2:1]
    mattrans_deaths=mattrans_deaths[2:1]
  }
  
  twoord.plot(axislab.cex=0.9,
                    lx=1:length(residuosp_deaths[,1]),
                    rx=1:length(residuosp_deaths[,1]),
                    ly=round(regime_deaths[-1,1]*100,digits = 1),
                    ry=residuosp_deaths[,1],
                    xlab=c("Days"),
                    ylab="Probabilities (%)",
                    rylab="std. residuals",
                    lcol="black",rcol="blue",
                    type = "l",lwd=2,
                    xticklab=BD_deaths$date[seq(1,nrow(residuosp_deaths),length.out =10)],
                    rytickpos=round(seq(min(residuosp_deaths[,1]),max(residuosp_deaths[,1]),length.out = 4),1),
                    xtickpos=seq(1,length(residuosp_deaths[,1]),length.out =10),
                    main=paste0("Deaths COVID-19 cases. Probabilities MSwM vs Standard residuals on ",Sys.Date()-delay," (",BD_deaths[1,1],"). Mean(p11,p22): ",round(mean(mattrans_deaths),5)),
                    do.first="plot_bg(\"gray95\");grid(col=\"white\",lty=1)");lines(
                      x=1:length(residuosp_deaths[,1]),y=round(regime_deaths[-1,2]*100,digits = 1),col="red",lwd=2)
par(mfrow=c(1,1)) 
summary(MS_deaths)

#MSGARCH----
library(MSGARCH); #library(foreach); library(doParallel)
modelo = c("sARCH","sGARCH","tGARCH","eGARCH","gjrGARCH") #
distribuicao = c("norm","std","ged","snorm","sstd","sged")
matriz_deaths_MSGARCH=matriz_confirmed_MSGARCH=as.data.frame(matrix(NA,30,33))
colnames(matriz_deaths_MSGARCH)=colnames(matriz_confirmed_MSGARCH)=
  c("alpha0_1","alpha1_1","alpha2_1","beta_1","nu_1","xi_1",
    "alpha0_2","alpha1_2","alpha2_2","beta_2","nu_2","xi_2",
    "P_1_1","P_2_1",
    "p_alpha0_1","p_alpha1_1","p_alpha2_1","p_beta_1","p_nu_1","p_xi_1",
    "p_alpha0_2","p_alpha1_2","p_alpha2_2","p_beta_2","p_nu_2","p_xi_2",
    "p_P_1_1","p_P_2_1","BIC","All sig","model","country","LL")
contador=1

for (m in 1:length(modelo)){
 for (d in 1:length(distribuicao))
  {
   MSgarch_settings = CreateSpec(variance.spec=list(model = modelo[m]),
                                 distribution.spec=list(distribution = distribuicao[d]),
                                 switch.spec = list(do.mix = FALSE, K = 2))
   Msgarch_confirmed <- try(FitML(spec = MSgarch_settings,data = residuosp_confirmed))
   Msgarch_deaths <- try(FitML(spec = MSgarch_settings,data = residuosp_deaths))
  
 if(class(Msgarch_confirmed)=="MSGARCH_ML_FIT")
 {
   MSgarch_regimeML = State(Msgarch_confirmed)
   MSgarch_StateFitML = ExtractStateFit(object=Msgarch_confirmed)
   #Shows the annual unconditional volatility
   set.seed(1234)
   aux_MSG_confirmed=t(as.matrix(sqrt(252)*sapply(ExtractStateFit(Msgarch_confirmed), UncVol)))
   regime_MSG_confirmed=as.data.frame(Msgarch_confirmed[["SmoothProb"]])
   coef_MSG_confirmed=round(Msgarch_confirmed[["Inference"]][["MatCoef"]][,1],6)
   p_coef_MSG_confirmed=round(Msgarch_confirmed[["Inference"]][["MatCoef"]][,4],6)
   #matriz_vol_MSGARCH[i,2:3]=aux
   matriz_confirmed_MSGARCH[contador,names(coef_MSG_confirmed)]=coef_MSG_confirmed
   matriz_confirmed_MSGARCH[contador,paste0("p_",names(p_coef_MSG_confirmed))]=p_coef_MSG_confirmed
   matriz_confirmed_MSGARCH[contador,"BIC"]=AIC(Msgarch_confirmed,k=log(length(residuosp_confirmed)))
   matriz_confirmed_MSGARCH[contador,"All sig"]=all(p_coef_MSG_confirmed<0.05)
   matriz_confirmed_MSGARCH[contador,"LL"]= Msgarch_confirmed[["loglik"]]
 }
 matriz_confirmed_MSGARCH[contador,"model"]=paste0(modelo[m]," ",distribuicao[d])
 matriz_confirmed_MSGARCH[contador,"country"]=as.character(BD[1,1]) 

 if(class(Msgarch_deaths)=="MSGARCH_ML_FIT")
 {
  MSgarch_regimeML = State(Msgarch_deaths)
  MSgarch_StateFitML = ExtractStateFit(object=Msgarch_deaths)
  #Shows the annual unconditional volatility
  set.seed(1234)
  aux_MSG_deaths=t(as.matrix(sqrt(252)*sapply(ExtractStateFit(Msgarch_deaths), UncVol)))
  regime_MSG_deaths=as.data.frame(Msgarch_deaths[["SmoothProb"]])
  coef_MSG_deaths=round(Msgarch_deaths[["Inference"]][["MatCoef"]][,1],6)
  p_coef_MSG_deaths=round(Msgarch_deaths[["Inference"]][["MatCoef"]][,4],6)
  #matriz_vol_MSGARCH[i,2:3]=aux
  matriz_deaths_MSGARCH[contador,names(coef_MSG_deaths)]=coef_MSG_deaths
  matriz_deaths_MSGARCH[contador,paste0("p_",names(p_coef_MSG_deaths))]=p_coef_MSG_deaths
  matriz_deaths_MSGARCH[contador,"BIC"]=AIC(Msgarch_deaths,k=log(length(residuosp_deaths)))
  matriz_deaths_MSGARCH[contador,"All sig"]=all(p_coef_MSG_deaths<0.05)
  matriz_deaths_MSGARCH[contador,"LL"]=Msgarch_deaths[["loglik"]]
 }
 matriz_deaths_MSGARCH[contador,"model"]=paste0(modelo[m]," ",distribuicao[d])
 matriz_deaths_MSGARCH[contador,"country"]=as.character(BD[1,1])
 cat(contador,"\n")
 contador=contador+1
 }
}

#Charts MSGARCH----
best_confirmed=matriz_confirmed_MSGARCH %>% filter(`All sig`) %>% filter(BIC==min(BIC)) %>% arrange(BIC) %>% select(model) %>% as.character() %>% str_split(pattern = " ") %>% unlist()
best_deaths=matriz_deaths_MSGARCH %>% filter(`All sig`) %>% filter(BIC==min(BIC)) %>% arrange(BIC) %>% select(model) %>% as.character() %>% str_split(pattern = " ") %>% unlist()

if(best_confirmed[1] !="character(0)"){

MSgarch_settings_confirmed = CreateSpec(variance.spec=list(model = best_confirmed[1]),
                             distribution.spec=list(distribution = best_confirmed[2]),
                             switch.spec = list(do.mix = FALSE, K = 2))
Msgarch_confirmed = try(FitML(spec = MSgarch_settings_confirmed,data = residuosp_confirmed))
Msgarch_confirmed
t(sapply(ExtractStateFit(Msgarch_confirmed), UncVol))
Mconfirmed=as.data.frame(State(Msgarch_confirmed)[["SmoothProb"]])

residuosp_confirmed=as.data.frame(residuosp_confirmed)
residuosp_confirmed$low=Mconfirmed[-1,1]
residuosp_confirmed$high=Mconfirmed[-1,2]
sdlow_confirmed=residuosp_confirmed %>% filter(low > 0.5) %>% range() %>% diff() %>% as.numeric()
sdhigh_confirmed=residuosp_confirmed %>% filter(high > 0.5) %>% range() %>% diff() %>% as.numeric()

if (sdlow_confirmed > sdhigh_confirmed){
 Mconfirmed=Mconfirmed[,2:1]
 flipped_confirmed=T
 }else flipped_confirmed=F
} else best_confirmed="Sem modelo"

if(best_deaths[1] !="character(0)"){
MSgarch_settings_deaths = CreateSpec(variance.spec=list(model = best_deaths[1]),
                                     distribution.spec=list(distribution = best_deaths[2]),
                                     switch.spec = list(do.mix = FALSE, K = 2))
Msgarch_deaths = try(FitML(spec = MSgarch_settings_deaths,data = residuosp_deaths))
Msgarch_deaths
Mdeaths=as.data.frame(State(Msgarch_deaths)[["SmoothProb"]])

residuosp_deaths=as.data.frame(residuosp_deaths)
residuosp_deaths$low=Mdeaths[-1,1]
residuosp_deaths$high=Mdeaths[-1,2]
sdlow_deaths=residuosp_deaths %>% filter(low > 0.5) %>% range() %>% diff() %>% as.numeric()
sdhigh_deaths=residuosp_deaths %>% filter(high > 0.5) %>% range() %>% diff() %>% as.numeric()

if (sdlow_deaths > sdhigh_deaths){
  Mdeaths=Mdeaths[,2:1]
  flipped_deaths=T
 }else flipped_deaths=F

} else best_deaths="Sem modelo"

MSGconfirmed_check=if(any(Mconfirmed[,1]>0.5)&&any(Mconfirmed[,2]>0.5)&&best_confirmed[1]!="Sem modelo") T else F
MSGdeaths_check=if(any(Mdeaths[,1]>0.5)&&any(Mdeaths[,2]>0.5)&&best_deaths[1]!="Sem modelo") T else F
MSWconfirmed_check=if(any(regime_confirmed[,1]>0.5)&&any(regime_confirmed[,2]>0.5)) T else F
MSWdeaths_check=if(any(regime_deaths[,1]>0.5)&&any(regime_deaths[,2]>0.5)) T else F

if(MSGconfirmed_check&&MSWconfirmed_check){
  mattrans_confirmed_MSG=matriz_confirmed_MSGARCH %>% filter(model==str_c(best_confirmed,collapse = " ")) %>% select(P_1_1,P_2_1) %>% as.numeric()
  mattrans_confirmed_MSG[2]=1-mattrans_confirmed_MSG[2]
  if(mean(mattrans_confirmed)>mean(mattrans_confirmed_MSG)){
    #mattrans_confirmed[1]>mattrans_confirmed_MSG[1] && mattrans_confirmed[2]>mattrans_confirmed_MSG[2]
    print("Best model for confirmed: MSwM")
    mattrans_confirmed
  }else if(mean(mattrans_confirmed)<mean(mattrans_confirmed_MSG)){
    #mattrans_confirmed[1]<mattrans_confirmed_MSG[1] && mattrans_confirmed[2]<mattrans_confirmed_MSG[2]
    print("Best model for confirmed: MSGARCH")
    mattrans_confirmed_MSG
  }else if(AIC(MS_confirmed,k=log(length(residuosp_confirmed))) < AIC(Msgarch_confirmed,k=log(length(residuosp_confirmed)))){
    print("Best model for confirmed: MSwM")
    mattrans_confirmed
  }else{print("Best model for confirmed: MSGARCH");mattrans_confirmed_MSG}
}else if(MSWconfirmed_check){
  print("Best model for confirmed: MSwM")
  mattrans_confirmed
}else if(MSGconfirmed_check){
  print("Best model for confirmed: MSGARCH");mattrans_confirmed_MSG}

if(MSGdeaths_check&&MSWdeaths_check){
  mattrans_deaths_MSG=matriz_deaths_MSGARCH %>% filter(model==str_c(best_deaths,collapse = " ")) %>% select(P_1_1,P_2_1) %>% as.numeric()
  mattrans_deaths_MSG[2]=1-mattrans_deaths_MSG[2]
  if(mean(mattrans_deaths)>mean(mattrans_deaths_MSG)){
    #mattrans_deaths[1]>mattrans_deaths_MSG[1] && mattrans_deaths[2]>mattrans_deaths_MSG[2]
    print("Best model for deaths: MSwM")
    mattrans_deaths
  }else if(mean(mattrans_deaths)<mean(mattrans_deaths_MSG)){
    #mattrans_deaths[1]<mattrans_deaths_MSG[1] && mattrans_deaths[2]<mattrans_deaths_MSG[2]  
    print("Best model for deaths: MSGARCH")
    mattrans_deaths_MSG
  }else if(AIC(MS_deaths,k=log(length(residuosp_deaths))) < AIC(Msgarch_deaths,k=log(length(residuosp_deaths)))){
    print("Best model for deaths: MSwM")
    mattrans_deaths
  }else{print("Best model for deaths: MSGARCH");mattrans_deaths_MSG}
}else if(MSWdeaths_check){
  print("Best model for deaths: MSwM")
  mattrans_deaths
}else if(MSGdeaths_check){
  print("Best model for deaths: MSGARCH");mattrans_deaths_MSG}

x11()
par(mfrow=c(2,1))
if(best_confirmed[1]!="Sem modelo"&&MSGconfirmed_check){
twoord.plot(axislab.cex=0.9,lylim = c(0,101),
            lytickpos=round(seq(0,100,length.out = 6),1),
            lx=1:length(residuosp_confirmed[,1]),
            rx=1:length(residuosp_confirmed[,1]),
            ly=round(Mconfirmed[-1,1]*100,digits = 1),
            ry=residuosp_confirmed[,1],
            xlab=c("Days"),
            ylab="Probabilities (%)",
            rylab="std. residuals (%)",
            lcol="black",rcol="blue",
            type = "l",lwd=2,
            xticklab=BD_confirmed$date[seq(1,nrow(residuosp_confirmed),length.out =10)],
            rytickpos=round(seq(min(residuosp_confirmed[,1]),max(residuosp_confirmed[,1]),length.out = 4),1),
            xtickpos=seq(1,length(residuosp_confirmed[,1]),length.out =10),
            main=c(paste0("Confirmed COVID-19 cases. Probabilities MSGARCH vs std.residuals - ",best_confirmed[1],", ",best_confirmed[2], " on ",Sys.Date()-delay," (",BD_confirmed[1,1],"). Mean(p11,p22):",round(mean(mattrans_confirmed_MSG),5))
                   ),do.first="plot_bg(\"gray95\");grid(col=\"white\",lty=1)");lines(
  x=1:length(residuosp_confirmed[,1]),y=round(Mconfirmed[-1,2]*100,digits = 1),col="red",lwd=2)}

if(best_deaths[1]!="Sem modelo"&&MSGdeaths_check){
 twoord.plot(axislab.cex=0.9,lylim = c(0,101),
                  lytickpos=round(seq(0,100,length.out = 6),1),
                  lx=1:length(residuosp_deaths[,1]),
                  rx=1:length(residuosp_deaths[,1]),
                  ly=round(Mdeaths[-1,1]*100,digits = 1),
                  ry=residuosp_deaths[,1],
                  xlab=c("Days"),
                  ylab="Probabilities (%)",
                  rylab="std. residuals (%)",
                  lcol="black",rcol="blue",
                  type = "l",lwd=2,
                  xticklab=BD_deaths$date[seq(1,nrow(residuosp_deaths),length.out =10)],
                  rytickpos=round(seq(min(residuosp_deaths[,1]),max(residuosp_deaths[,1]),length.out = 4),1),
                  xtickpos=seq(1,length(residuosp_deaths[,1]),length.out =10),
                  main=c(paste0("Deaths COVID-19 cases. Probabilities MSGARCH vs std.residuals - ",best_deaths[1],", ",best_deaths[2], " on ",Sys.Date()-delay," (",BD_deaths[1,1],"). Mean(p11,p22): ",round(mean(mattrans_deaths_MSG),5))
                  ),do.first="plot_bg(\"gray95\");grid(col=\"white\",lty=1)");lines(
   x=1:length(residuosp_deaths[,1]),y=round(Mdeaths[-1,2]*100,digits = 1),col="red",lwd=2)
  }
par(mfrow=c(1,1))

BD_confirmed$MS1=regime_confirmed[-1,1];BD_confirmed$MS2=regime_confirmed[-1,2]
BD_deaths$MS1=regime_deaths[-1,1];BD_deaths$MS2=regime_deaths[-1,2]

if(MSGconfirmed_check){
  print(sdlow_confirmed)
  print(sdhigh_confirmed)
};MS_confirmed@std

if(MSGdeaths_check){
  print(sdlow_deaths)
  print(sdhigh_deaths)
};MS_deaths@std

residuosp_deaths %>% filter(low > 0.5) %>% pull(V1) %>% sd()
residuosp_deaths %>% filter(high > 0.5) %>% pull(V1) %>% sd()
