# Supplementary material for: Using GAM functions and Markov-Switching models in an evaluation framework to assess countries’ performance in controlling the COVID-19 pandemic
Source: BMC Public Health. 2021 Nov 27;21:2173. doi: 10.1186/s12889-021-11891-6 (PMC8626735; doi:10.1186/s12889-021-11891-6)
Supplement: Supplementary file 3 — Additional file 3 Script3. [file 12889_2021_11891_MOESM3_ESM.r]

library(dplyr); library(mgcv); library(spatialEco); library(stringr)
library(Metrics); library(matrixStats); library(MSwM); library(MSGARCH)

#Setup----
DF <- read.csv2("https://raw.githubusercontent.com/owid/covid-19-data/master/public/data/vaccinations/vaccinations.csv", sep=",")

continent = data.frame(country=unique(DF$location),
 continent=  countrycode::countrycode(sourcevar = unique(DF$location),
  origin = "country.name", destination = "continent"))

continent %>% filter(!is.na(continent)) -> continent

delay=2
k_days=15
paises=continent$country; codigo = DF %>% filter(location %in% continent$country) %>% select(iso_code) %>% unique()
tabela_coeficientes = as.data.frame(matrix(NA,length(paises),20))
rownames(tabela_coeficientes)=paises; 
colnames(tabela_coeficientes)=c("GAM_Asym_TVPH","GAM_Infl_TVPH","RRSE_GAM_TVPH",
                                "Nº_days_TVPH","Trend_TVPH","TVPH_dev_expl",
                                "MSTVPHLow","MSTVPHHigh","MSTVPHPLow","MSTVPHPHigh",
                                "MSTVPHstatus","MSgarchTVPHLow","MSgarchTVPHHigh","MSgarchTVPHPLow","MSgarchTVPHPHigh",
                                "MSgarchTVPHstatus","BestModelTVPH",
                                "MSWTVPH_check","MSGTVPH_check","MSgarchmodelTVPH")
tabela_coeficientes$paises=rownames(tabela_coeficientes)
tabela_coeficientes$codigo=codigo

modelo = c("sARCH","sGARCH","tGARCH","eGARCH","gjrGARCH") 
distribuicao = c("norm","std","ged","snorm","sstd","sged")

#tabela_coeficientes = tabela_coeficientes %>% filter(continent=="Europe")
#paises=tabela_coeficientes$paises

for(i in 1:length(paises))
{
 BD=DF %>% filter((location==paises[i])&date<as.Date("2021-09-16")) %>% select(total_vaccinations_per_hundred)
 if (nrow(BD)>60)
  {
   BD$total_vaccinations_per_hundred <- as.numeric(BD$total_vaccinations_per_hundred)
   BD[is.na(BD)] <- -1
   for(j in 1:(nrow(BD)-1)) if((BD[j+1,1]<BD[j,1])) BD[j+1,1]=BD[j,1]
   
   tabela_coeficientes[i,1]=BD[,1] %>% last()
   tabela_coeficientes[i,4]=nrow(BD) 
   
   BD$ID=seq(1,nrow(BD),1)
   modelo.gam=try(gam(total_vaccinations_per_hundred ~ s(ID,k=100), data = BD,method='REML'))
   if(!is.character(modelo.gam))
    {
      modelo.gam.diff=gam(diff(BD$total_vaccinations_per_hundred)*100 ~ s(as.numeric(na.omit(lag(BD$ID))),k=k_days),method = 'REML',family=poisson)
      maxmin=local.min.max(modelo.gam.diff$fitted.values,dev=median,plot = F)
      tabela_coeficientes[i,2]=max(purrr::map_int(unique(maxmin$maxima), function (x) which(modelo.gam.diff$fitted.values==x)[1]))+1
      tabela_coeficientes[i,3]=rrse(BD$total_vaccinations_per_hundred,modelo.gam$fitted.values)
      tabela_coeficientes[i,5]=if(tabela_coeficientes[i,2]>=tabela_coeficientes[i,4]) 1 else 2
      tabela_coeficientes[i,6]=summary(modelo.gam.diff)$dev.expl
      
      #MSwM
      residuosp=scale(modelo.gam$residuals)
      modelo_LM=lm(residuosp[,1] ~ 1)
      continua=T
      while(continua){
       MS1 = try(msmFit(modelo_LM, k=2, sw=c(T,T), p=0))
       if (class(MS1)!="try-error") continua=F}
      
      aux1=MS1@std;mattrans = diag(MS1@transMat)
      regime_MS=MS1@Fit@smoProb
      if(aux1[1]>aux1[2]){
       tabela_coeficientes[i,7:8]=aux1[2:1]
       tabela_coeficientes[i,9:10]=mattrans[2:1]
       regime_MS=regime_MS[,2:1]
       tabela_coeficientes[i,11]=if(regime_MS[nrow(regime_MS),1]>regime_MS[nrow(regime_MS),2]) 1 else 2  
      }else{
        tabela_coeficientes[i,7:8]=aux1
        tabela_coeficientes[i,9:10]=mattrans
        tabela_coeficientes[i,11]=if(regime_MS[nrow(regime_MS),1]>regime_MS[nrow(regime_MS),2]) 1 else 2}
      tabela_coeficientes[i,18]=if(any(regime_MS[,1]>0.5)&&any(regime_MS[,2]>0.5)) T else F
      
      #MSGARCH confirmed
      matriz_MSGARCH=as.data.frame(matrix(NA,30,32))
      colnames(matriz_MSGARCH)=
        c("alpha0_1","alpha1_1","alpha2_1","beta_1","nu_1","xi_1",
          "alpha0_2","alpha1_2","alpha2_2","beta_2","nu_2","xi_2",
          "P_1_1","P_2_1",
          "p_alpha0_1","p_alpha1_1","p_alpha2_1","p_beta_1","p_nu_1","p_xi_1",
          "p_alpha0_2","p_alpha1_2","p_alpha2_2","p_beta_2","p_nu_2","p_xi_2",
          "p_P_1_1","p_P_2_1","BIC","All sig","model","country")
      contador=1
      for (m in 1:length(modelo)){
        for (d in 1:length(distribuicao))
        {
          MSgarch_settings = CreateSpec(variance.spec=list(model = modelo[m]),
                                        distribution.spec=list(distribution = distribuicao[d]),
                                        switch.spec = list(do.mix = FALSE, K = 2))
          Msgarch1 = try(FitML(spec = MSgarch_settings,data = residuosp))
          
          if(class(Msgarch1)=="MSGARCH_ML_FIT")
          {
            set.seed(1234)
            coef_MSG=round(Msgarch1[["Inference"]][["MatCoef"]][,1],6)
            p_coef_MSG=round(Msgarch1[["Inference"]][["MatCoef"]][,4],6)
            matriz_MSGARCH[contador,names(coef_MSG)]=coef_MSG
            matriz_MSGARCH[contador,paste0("p_",names(p_coef_MSG))]=p_coef_MSG
            matriz_MSGARCH[contador,"BIC"]=AIC(Msgarch1,k=log(length(residuosp)))
            matriz_MSGARCH[contador,"All sig"]=all(p_coef_MSG<0.05)
          }
          matriz_MSGARCH[contador,"model"]=paste0(modelo[m]," ",distribuicao[d])
          matriz_MSGARCH[contador,"country"]=as.character(paises[i]) 
          cat(paste0(contador," ",modelo[m]," ",distribuicao[d]),"\n")
          contador=contador+1
        }
      }      
      best_model=matriz_MSGARCH %>% filter(`All sig`) %>% filter(BIC==min(BIC)) %>% arrange(BIC) %>% select(model) %>% as.character() %>% str_split(pattern = " ") %>% unlist()
      if(best_model[1] !="character(0)"){
       MSgarch_settings = CreateSpec(variance.spec=list(model = best_model[1]),
                                     distribution.spec=list(distribution = best_model[2]),
                                     switch.spec = list(do.mix = FALSE, K = 2))
       Msgarch1 = try(FitML(spec = MSgarch_settings,data = residuosp))
       #Msgarch_confirmed
       Msgrach_prob=as.data.frame(State(Msgarch1)[["SmoothProb"]])
        
       residuosp=as.data.frame(residuosp)
       residuosp$low= Msgrach_prob[-1,1]
       residuosp$high= Msgrach_prob[-1,2]
       sd1=c(residuosp %>% filter(low > 0.5) %>% select(V1) %>% summarise(sd=sd(V1)) %>% as.numeric(),
             residuosp %>% filter(high > 0.5) %>% select(V1) %>% summarise(sd=sd(V1)) %>% as.numeric())
       prob_model=matriz_MSGARCH %>% filter(model==str_c(best_model,collapse = " ")) %>% select(P_1_1,P_2_1) %>% as.numeric()
       prob_model[2]=1-prob_model[2]
       
       if(!is.na(sd1[1] > sd1[2])){  
        if (sd1[1] > sd1[2]){
          Msgrach_prob=Msgrach_prob[,2:1]
          sd1=sd1[2:1]
          prob_model=prob_model[2:1]}
       }
       tabela_coeficientes[i,12:15]=c(sd1,prob_model)
       tabela_coeficientes[i,16]=if(Msgrach_prob[nrow(Msgrach_prob),1]>Msgrach_prob[nrow(Msgrach_prob),2]) 1 else 2
       tabela_coeficientes[i,19]=if(any(Msgrach_prob[,1]>0.5)&&any(Msgrach_prob[,2]>0.5)) T else F
       tabela_coeficientes[i,20]=paste0(best_model,collapse = " ")
      }
    }
   }
  cat(paste0(i," ",paises[i]),"\n") 
}

rm(BD,codigo,continent,matriz_MSGARCH,maxmin,modelo,modelo.gam,modelo.gam.diff,modelo_LM,MS1,MSgarch_settings,
   Msgrach_prob,regime_MS,residuosp,aux1,best_model,coef_MSG,contador,continua,d,distribuicao,i,j,k_days,m,
   mattrans,p_coef_MSG,paises,prob_model,sd1,Msgarch1,DF)

for(i in 1:nrow(tabela_coeficientes)){
 if(all(!is.na(tabela_coeficientes[i,9:10]))&&all(!is.na(tabela_coeficientes[i,14:15]))&&as.logical(tabela_coeficientes[i,18])&&as.logical(tabela_coeficientes[i,19])){
  tabela_coeficientes[i,17]=if(rowMeans(tabela_coeficientes[i,9:10])>rowMeans(tabela_coeficientes[i,14:15])) 21 else 24
 }else if(all(!is.na(tabela_coeficientes[i,9:10]))&&as.logical(tabela_coeficientes[i,18])){
   tabela_coeficientes[i,17]=21
 }else if(all(!is.na(tabela_coeficientes[i,14:15]))&&as.logical(tabela_coeficientes[i,19])){
   tabela_coeficientes[i,17]=24
 }else tabela_coeficientes[i,17]=99
};rm(i)

BD=tabela_coeficientes %>% filter(BestModelTVPH != 99)

temp=NULL
for(i in 1:nrow(BD)){
temp=rbind(temp,if(BD[i,17]==21) as.numeric(BD[i,c(7:8,11)]) else as.numeric(BD[i,c(12:13,16)]))
};BD$Low=temp[,1];BD$High=temp[,2];BD$status=temp[,3]
rm(temp,i)

#Cluster analysis----
library(cluster); library(factoextra); library(RColorBrewer)
F1=fviz_nbclust(scale(BD[,c(1,4)]), pam, method = "silhouette",k.max = 10)+
  theme_classic()+labs(subtitle="GAM function for TVPH");F1

F2=fviz_nbclust((BD[,23:24]), pam, method = "silhouette",k.max = 10)+
  theme_classic()+labs(subtitle="Markov-Switching for TVPH");F2

k1=as.numeric(which(F1$data$y==max(F1$data$y)))
k2=as.numeric(which(F2$data$y==max(F2$data$y)))

BD$`PAM clusters`=as.factor(pam(scale(BD[,c(1,4)]),k=k1)$clustering)
cores = if(k1<=3) c("steelblue","yellowgreen","violetred1")[1:k1] else brewer.pal(10,"Paired")[1:(k1)]
fviz_cluster(pam(scale(BD[,c(4,7)]),k=k1),stand=F,geom="point",
             palette = cores,ellipse.type = "euclid",repel = F,
             show.clust.cent=T, main="Partitioning Around Medoids - TVPH",
             ggtheme=theme_classic())
fviz_silhouette(pam(scale(BD[,c(1,4)]),k=k1))+labs(subtitle="GAM function")

BD$`MS clusters`=as.factor(pam((BD[,23:24]),k=k2)$clustering)
cores = if(k2<=3) c("steelblue","yellowgreen","violetred1")[1:k2] else brewer.pal(10,"Paired")[1:(k2)]
fviz_cluster(pam((BD[,23:24]),k=k2),stand=F,geom="point",
             palette = cores,ellipse.type = "euclid",repel = F,
             show.clust.cent=T, main="Partitioning Around Medoids - Markov-Switching Confirmed",
             ggtheme=theme_classic())
fviz_silhouette(pam((BD[,23:24]),k=k2))+labs(subtitle="Markov-Switching TVPH")

#Graphics----
if(length(unique(BD$Trend_TVPH))==2)
{BD$Trend_TVPH=factor(BD$Trend_TVPH,labels=c("Upward trend","Downward trend"));cores_texto_l=c("red","black") 
}else if(unique(BD$Trend_TVPH)==1)
{BD$Trend_TVPH=factor(BD$Trend_TVPH,labels="Upward trend");cores_texto_l="red"
}else{BD$Trend_TVPH=factor(BD$Trend_TVPH,labels="Downward trend");cores_texto_l="black"}

BD$codigo = BD$codigo$iso_code

cores = if(k1<=3) c("steelblue","yellowgreen","violetred1")[1:k1] else brewer.pal(10,"Paired")[1:(k1)]
x11();ggplot(BD)+
  geom_point(aes(x=Nº_days_TVPH,y=GAM_Asym_TVPH,
                 fill=`PAM clusters`,size=GAM_Asym_TVPH),shape="circle filled")+
  scale_fill_manual(values = cores)+
  scale_y_continuous(n.breaks = 10)+
  scale_x_continuous(n.breaks = 10)+
  geom_vline(xintercept=median(BD$Nº_days_TVPH),linetype=3,size=1.05,colour="purple")+
  geom_hline(yintercept = median(BD$GAM_Asym_TVPH),linetype=3,size=1.05,colour="purple")+
  labs(title=paste0("COVID-19. Total vaccinated per hundred (",Sys.Date()-delay,"). N = ",nrow(BD)),
       x="Nº days since 1st dose",y="Vaccinated per hundred",
       size="Vaccinated per hundred",colour="Status")+theme_bw(base_size=12)+
  geom_text(aes(x=Nº_days_TVPH,y=GAM_Asym_TVPH,label=codigo,colour=Trend_TVPH),check_overlap = T,
            nudge_y=7,nudge_x=0,size=3,fontface="bold")+scale_colour_manual(values = cores_texto_l)+
  geom_label(data=data.frame(texto=c("I","II","III","IV")),
             mapping=aes(label=texto,x=c(150,150,280,280),y=c(200,50,50,200)),
             nudge_x = 0,size=5,colour=I("darkblue"))

if(length(unique(BD$status))==2)
{BD$status=factor(BD$status,labels=c("Low variability","High variability"))
}else if(unique(BD$status)==1){
 BD$status=factor(BD$status,labels="Low variability")
}else{BD$status=factor(BD$status,labels="High variability")}

if(length(unique(BD$BestModelTVPH))==2)
{BD$BestModelTVPH=factor(BD$BestModelTVPH,labels=c("MSwM","MSGARCH"));cores_texto_l1=c("black","red") 
}else if(unique(BD$BestModelTVPH)==21){
  BD$BestModelTVPH=factor(BD$BestModelTVPH,labels="MSwM");cores_texto_l1="black"
}else{BD$BestModelTVPH=factor(BD$BestModelTVPH,labels="MSGARCH");cores_texto_l1="red"}

cores = if(k2<=3) c("steelblue","yellowgreen","violetred1")[1:k2] else brewer.pal(10,"Paired")[1:(k2)]
x11();ggplot(BD)+
  geom_point(aes(x=Low,y=High,fill=`MS clusters`),shape="triangle filled",size=3)+
  scale_fill_manual(values = cores)+
  scale_y_continuous(n.breaks = 10)+
  scale_x_continuous(n.breaks = 10)+
  geom_vline(xintercept=median(BD$Low),linetype=3,size=1.05,colour="purple")+
  geom_hline(yintercept = median(BD$High),linetype=3,size=1.05,colour="purple")+
  labs(title=paste0("COVID-19: Markov-Switching for Total Vaccinated per Hundred (",Sys.Date()-delay,"). N = ",nrow(BD)),
     x="Low variability",y="High variability",fill="MS cluster",colour="Model")+theme_bw(base_size=12) +
  geom_text(aes(x=Low,y=High,label=codigo,colour=BestModelTVPH),check_overlap = T,
            nudge_y=0.1,nudge_x=0.01,size=3,fontface="bold")+scale_colour_manual(values = cores_texto_l1)+
  geom_label(data=data.frame(texto=c("I","II","III","IV")),
             mapping=aes(label=texto,x=c(0.1,0.1,0.8,0.8),y=c(4,0.8,0.8,4)),
             nudge_x = 0,size=5,colour=I("darkblue"))

#Analyzing RRSE and Dev_expl----
BD$RRSEtype=ifelse(BD[,3]<=median(BD[,3]),1,2)
BD$RRSEtype=factor(BD$RRSEtype,labels = c("more accurate","less accurate"))

BD$Devtype=ifelse(BD[,6]<=median(BD[,6]),1,2)
BD$Devtype=factor(BD$Devtype,labels = c("less accurate","more accurate"))

G1=ggplot(BD)+
  geom_boxplot(aes(y=RRSE_GAM_TVPH,),coef=1.5,fill="lightblue",outlier.shape = NA)+
  scale_x_discrete(name = "RRSE")+
  scale_y_continuous(n.breaks = 10,name = "Values")+
  labs(title=paste0("Total Vaccinated per Hundred. N = ",nrow(BD),". Median = ",round(median(BD$RRSE_GAM_TVPH),4)))+
  geom_jitter(aes(y=RRSE_GAM_TVPH,x=0.001,colour=RRSEtype),size=2,alpha=0.6)+
  scale_colour_manual(values = brewer.pal(8,"Set1")[c(4,1)])+
  theme(legend.position = "bottom",legend.title = element_blank(),
        legend.text = element_text(size = 12))

G2=ggplot(BD)+
  geom_boxplot(aes(y=TVPH_dev_expl*100,),coef=1.5,fill="lightblue",outlier.shape = NA)+
  scale_x_discrete(name = "Deviance explained")+
  scale_y_continuous(n.breaks = 10,name = "%")+
  labs(title=paste0("Daily Total Vaccinated per Hundred. N = ",nrow(BD),". Median = ",100*round(median(BD$TVPH_dev_expl),4),"%."))+
  geom_jitter(aes(y=TVPH_dev_expl*100,x=0.001,colour=Devtype),size=2,alpha=0.6)+
  scale_colour_manual(values = brewer.pal(8,"Set1")[c(1,4)])+
  theme(legend.position = "bottom",legend.title = element_blank(),
        legend.text = element_text(size = 12))

x11();ggpubr::ggarrange(G1,G2,ncol = 2, nrow = 1,labels = "AUTO")

#Showing countries per quadrant: confirmed and deaths----
lista_TVPH=list()
BD %>% filter((Nº_days_TVPH > median(BD$Nº_days_TVPH))&((GAM_Asym_TVPH)>median((BD$GAM_Asym_TVPH)))) %>%  list()-> lista_TVPH["quadrant IV"]
BD %>% filter((Nº_days_TVPH > median(BD$Nº_days_TVPH))&((GAM_Asym_TVPH)<=median((BD$GAM_Asym_TVPH)))) %>% list()-> lista_TVPH["quadrant III"]
BD %>% filter((Nº_days_TVPH <= median(BD$Nº_days_TVPH))&((GAM_Asym_TVPH)<=median((BD$GAM_Asym_TVPH)))) %>% list()-> lista_TVPH["quadrant II"]
BD %>% filter((Nº_days_TVPH <= median(BD$Nº_days_TVPH))&((GAM_Asym_TVPH)>median((BD$GAM_Asym_TVPH)))) %>%  list()-> lista_TVPH["quadrant I"]

lista_TVPH_MS=list()
BD %>% filter((High > median(BD$High))&(Low>median(BD$Low))) %>%  list()-> lista_TVPH_MS["quadrant IV"]
BD %>% filter((High > median(BD$High))&(Low<=median(BD$Low))) %>% list()-> lista_TVPH_MS["quadrant I"]
BD %>% filter((High <= median(BD$High))&(Low<=median(BD$Low))) %>% list()-> lista_TVPH_MS["quadrant II"]
BD %>% filter((High <= median(BD$High))&(Low>median(BD$Low))) %>%  list()-> lista_TVPH_MS["quadrant III"]

#Saving files----
library(openxlsx)
#setwd("C:/Users/User/Google Drive/EJOR")
setwd("C:/Users/User/Desktop")
arquivos = list(BD)
write.xlsx(arquivos,"tabela_coeficientes_TVPH.xlsx",colNames=T,rowNames=F,overwrite=T)
rm(arquivos)

library(readxl)
tabela_coeficientes=as.data.frame(read_excel("tabela_coeficientes_TVPH.xlsx",sheet=1))
tabela_coeficientes$BestModelconfirmed=as.numeric(tabela_coeficientes$BestModelconfirmed)
tabela_coeficientes$BestModeldeaths=as.numeric(tabela_coeficientes$BestModeldeaths)
